# Supplementary material for: Gamete Collection, Artificial Fertilization and Captive-Rearing of Eggs in a Terrestrial-Breeding Anuran with Parental Care: Alytes obstetricans
Source: Animals (Basel). 2023 Sep 4;13(17):2802. doi: 10.3390/ani13172802 (PMC10487003; doi:10.3390/ani13172802)
Supplement: Supplementary file 1 [file animals-13-02802-s001.zip]

Archive with 1 entries (1 files):
- animals-2559850-supplementary.jpg
